# Supplementary material for: Selection and validation of reference genes by RT-qPCR under photoperiodic induction of flowering in sugarcane (Saccharum spp.)
Source: Sci Rep. 2021 Feb 25;11:4589. doi: 10.1038/s41598-021-83918-2 (PMC7907395; doi:10.1038/s41598-021-83918-2)
Supplement: Supplementary file 1 — Supplementary Information 1. [file 41598_2021_83918_MOESM1_ESM.xlsx]

## Sheet: RT-qPCR Data
Selection and Validation of Reference Genes by RT-qPCR under Photoperiodic Induction of Flowering in Sugarcane (Saccharum spp.). Paulo H. da Silva Santos, João R. Vieira Manechini, Michael S. Brito, Elisson Romanel, Renato Vicentini, Maximiliano Scarpari, Stephen Jackson and Luciana R. Pinto
Raw CT Data														PCR Efficiency
Mature Leaves										Mature Leaves
Experimental Condition	UBQ1	UBQ2	RPL	GAPDH	25SrRNA1	TUB	EF1	TIPS-41		Experimental Condition	UBQ1	UBQ2	RPL	GAPDH	25SrRNA1	TUB	EF1	TIPS-41
ML7thSD	32.7312	24.4279	27.6051	30.2089	15.9565	29.4236	29.2152	29.351		ML7thSD	1.21453	2.64765	1.73038	1.64699	3.3804	1.13078	1	1.91153
ML7thSD	33.1551	24.6086	27.8873	28.8405	16.0936	29.1543	29.5421	30.152		ML7thSD	1.37736	1	1	1.57014	2.57818	1.62676	1.04401	1.79151
ML7thLD	30.756	25.8788	26.7333	22.0885	15.4272	28.7383	28.6833	28.6739		ML7thLD	1.97318	1.78359	2.28294	2.12994	2.44558	2.09103	1.97507	2.06887
ML7thLD	31.55	27.0686	26.7447	22.2694	15.4357	28.9207	28.3773	28.7919		ML7thLD	1.97751	1.77949	2.27115	2.13192	2.43939	2.04305	1.9709	2.01391
ML13thSD	37.5887	25.5846	25.3361	23.5588	24.9827	31.3962	35.497	29.1215		ML13thSD	2.07137	2.08586	2.18972	1.99825	2.32106	1.95155	1.91613	2.0734
ML13thSD	36.6711	25.0176	25.1738	23.1806	25.7405	31.1697	34.8856	29.9152		ML13thSD	2.16199	2.09638	2.2622	2.07611	2.30114	1.93327	1.90654	2.01553
ML13thLD	35.6439	28.2588	28.2565	28.0445	24.2708	33.1713	38.3114	34.1335		ML13thLD	1.94898	1.97549	2.30715	1.90829	2.09196	2.00576	1.86227	2.06765
ML13thLD	35.7432	27.8353	27.7661	27.2953	24.6584	33.7973	37.9887	34.6503		ML13thLD	1.9514	1.96828	2.22093	1.88072	2.0907	1.92029	1.86894	2.07155
Overall Standart Deviation	2.35004	1.37452	1.09134	3.04092	4.61318	1.85186	4.01391	2.24403		Average	1.83454	1.91709	2.03306	1.9178	2.45605	1.83781	1.69298	2.00174
Spindle Leaves										Spindle Leaves
Experimental Condition	UBQ1	UBQ2	RPL	GAPDH	25SrRNA1	TUB	EF1	TIPS-41		Experimental Condition	UBQ1	UBQ2	RPL	GAPDH	25SrRNA1	TUB	EF1	TIPS-41
SL7thSD	28.9281	23.841	24.7993	21.0108	13.6151	24.7704	26.4443	27.1809		SL7thSD	1.85796	2.18093	2.30191	2.07267	2.70254	2.07438	2.05872	2.06996
SL7thSD	28.9669	24.9337	24.8295	21.2563	13.5573	24.0865	26.7827	27.3708		SL7thSD	1.92407	2.12688	2.18966	2.09443	2.71297	2.07201	2.057	2.02495
SL7thLD	33.877	22.1167	25.8151	19.9267	16.0881	23.1825	28.6611	30.7014		SL7thLD	2.32288	2.0373	2.07597	2.07551	2.34056	2.1625	1.98619	1.99829
SL7thLD	33.6966	22.051	25.8806	19.9805	16.5224	22.8346	28.7757	29.7034		SL7thLD	1	2.02871	2.08217	2.257	2.35702	2.15095	1.97305	2.08407
SL13thSD	37.9865	25.0219	25.9555	24.8001	24.4007	27.9862	34.4943	34.9434		SL13thSD	2.11678	2.05411	2.20304	2.17496	2.01025	1.98144	1.90528	2.0813
SL13thSD	37.053	25.0427	25.9312	24.3223	24.7411	27.3586	34.5969	34.5527		SL13thSD	2.19166	2.01832	2.3353	2.02658	2.02735	2.02008	1.87008	2.09422
SL13thLD	36.6002	27.3152	32.1048	28.6333	24.5325	35.0813	32.9903	34.995		SL13thLD	1.97465	1.98654	2.04294	2.30546	2.36076	1.8965	1.9672	1.95737
SL13thLD	36.0773	27.3261	30.9645	29.5676	24.0134	34.133	32.42	35.7492		SL13thLD	1.9692	2.00521	2.04956	2.05743	2.09701	1.87944	1.9897	1.96033
Overall Standart Deviation	3.30297	1.88548	2.65073	3.56437	4.83952	4.48884	3.14404	3.34925		Average	1.91965	2.05475	2.16007	2.13301	2.32606	2.02966	1.9759	2.03381
7th Time Point										7th Time Point
Experimental Condition	UBQ1	UBQ2	RPL	GAPDH	25SrRNA1	TUB	EF1	TIPS-41		Experimental Condition	UBQ1	UBQ2	RPL	GAPDH	25SrRNA1	TUB	EF1	TIPS-41
ML7thSD	32.7312	24.4279	27.6051	30.2089	15.9565	29.4236	29.2152	29.351		ML7thSD	1.21453	2.64765	1.73038	1.64699	3.3804	1.13078	1	1.91153
ML7thSD	33.1551	24.6086	27.8873	28.8405	16.0936	29.1543	29.5421	30.152		ML7thSD	1.37736	1	1	1.57014	2.57818	1.62676	1.04401	1.79151
ML7thLD	30.756	25.8788	26.7333	22.0885	15.4272	28.7383	28.6833	28.6739		ML7thLD	1.97318	1.78359	2.28294	2.12994	2.44558	2.09103	1.97507	2.06887
ML7thLD	31.55	27.0686	26.7447	22.2694	15.4357	28.9207	28.3773	28.7919		ML7thLD	1.97751	1.77949	2.27115	2.13192	2.43939	2.04305	1.9709	2.01391
SL7thSD	28.9281	23.841	24.7993	21.0108	13.6151	24.7704	26.4443	27.1809		SL7thSD	1.85796	2.18093	2.30191	2.07267	2.70254	2.07438	2.05872	2.06996
SL7thSD	28.9669	24.9337	24.8295	21.2563	13.5573	24.0865	26.7827	27.3708		SL7thSD	1.92407	2.12688	2.18966	2.09443	2.71297	2.07201	2.057	2.02495
SL7thLD	33.877	22.1167	25.8151	19.9267	16.0881	23.1825	28.6611	30.7014		SL7thLD	2.32288	2.0373	2.07597	2.07551	2.34056	2.1625	1.98619	1.99829
SL7thLD	33.6966	22.051	25.8806	19.9805	16.5224	22.8346	28.7757	29.7034		SL7thLD	1	2.02871	2.08217	2.257	2.35702	2.15095	1.97305	2.08407
Overall Standart Deviation	1.86993	1.60749	1.08585	3.75321	1.06511	2.72994	1.03894	1.17005		Average	1.70594	1.94807	1.99177	1.99732	2.61958	1.91893	1.75812	1.99538
13th Time Point										13th Time Point
Experimental Condition	UBQ1	UBQ2	RPL	GAPDH	25SrRNA1	TUB	EF1	TIPS-41		Experimental Condition	UBQ1	UBQ2	RPL	GAPDH	25SrRNA1	TUB	EF1	TIPS-41
ML13thSD	37.5887	25.5846	25.3361	23.5588	24.9827	31.3962	35.497	29.1215		ML13thSD	2.07137	2.08586	2.18972	1.99825	2.32106	1.95155	1.91613	2.0734
ML13thSD	36.6711	25.0176	25.1738	23.1806	25.7405	31.1697	34.8856	29.9152		ML13thSD	2.16199	2.09638	2.2622	2.07611	2.30114	1.93327	1.90654	2.01553
ML13thLD	35.6439	28.2588	28.2565	28.0445	24.2708	33.1713	38.3114	34.1335		ML13thLD	1.94898	1.97549	2.30715	1.90829	2.09196	2.00576	1.86227	2.06765
ML13thLD	35.7432	27.8353	27.7661	27.2953	24.6584	33.7973	37.9887	34.6503		ML13thLD	1.9514	1.96828	2.22093	1.88072	2.0907	1.92029	1.86894	2.07155
SL13thSD	37.9865	25.0219	25.9555	24.8001	24.4007	27.9862	34.4943	34.9434		SL13thSD	2.11678	2.05411	2.20304	2.17496	2.01025	1.98144	1.90528	2.0813
SL13thSD	37.053	25.0427	25.9312	24.3223	24.7411	27.3586	34.5969	34.5527		SL13thSD	2.19166	2.01832	2.3353	2.02658	2.02735	2.02008	1.87008	2.09422
SL13thLD	36.6002	27.3152	32.1048	28.6333	24.5325	35.0813	32.9903	34.995		SL13thLD	1.97465	1.98654	2.04294	2.30546	2.36076	1.8965	1.9672	1.95737
SL13thLD	36.0773	27.3261	30.9645	29.5676	24.0134	34.133	32.42	35.7492		SL13thLD	1.9692	2.00521	2.04956	2.05743	2.09701	1.87944	1.9897	1.96033
Overall Standart Deviation	0.789928	1.30012	2.46255	2.33015	0.491268	2.6669	1.97153	2.35138		Average	2.04825	2.02377	2.20135	2.05348	2.16253	1.94854	1.91077	2.04017
Short Day										Short Day
Experimental Condition	UBQ1	UBQ2	RPL	GAPDH	25SrRNA1	TUB	EF1	TIPS-41		Experimental Condition	UBQ1	UBQ2	RPL	GAPDH	25SrRNA1	TUB	EF1	TIPS-41
ML7thSD	32.7312	24.4279	27.6051	30.2089	15.9565	29.4236	29.5421	29.351		ML7thSD	1.21453	2.64765	1.73038	1.64699	3.3804	1.13078	1	1.91153
ML7thSD	33.1551	24.6086	27.8873	28.8405	16.0936	29.1543	28.6833	30.152		ML7thSD	1.37736	1	1	1.57014	2.57818	1.62676	1.04401	1.79151
ML13thSD	37.5887	25.5846	25.3361	23.5588	24.9827	31.3962	35.497	29.1215		ML13thSD	2.07137	2.08586	2.18972	1.99825	2.32106	1.95155	1.91613	2.0734
ML13thSD	36.6711	25.0176	25.1738	23.1806	25.7405	31.1697	34.8856	29.9152		ML13thSD	2.16199	2.09638	2.2622	2.07611	2.30114	1.93327	1.90654	2.01553
SL7thSD	28.9281	23.841	24.7993	21.0108	13.6151	24.7704	26.4443	27.1809		SL7thSD	1.85796	2.18093	2.30191	2.07267	2.70254	2.07438	2.05872	2.06996
SL7thSD	28.9669	24.9337	24.8295	21.2563	13.5573	24.0865	26.7827	27.3708		SL7thSD	1.92407	2.12688	2.18966	2.09443	2.71297	2.07201	2.057	2.02495
SL13thSD	37.9865	25.0219	25.9555	24.8001	24.4007	27.9862	34.4943	34.9434		SL13thSD	2.11678	2.05411	2.20304	2.17496	2.01025	1.98144	1.90528	2.0813
SL13thSD	37.053	25.0427	25.9312	24.3223	24.7411	27.3586	34.5969	34.5527		SL13thSD	2.19166	2.01832	2.3353	2.02658	2.02735	2.02008	1.87008	2.09422
Overall Standart Deviation	3.50821	0.485172	1.12088	3.09644	5.16485	2.52168	3.63027	2.74798		Average	1.86446	2.02627	2.02652	1.95752	2.50424	1.84878	1.71972	2.0078
Long Day										Long Day
Experimental Condition	UBQ1	UBQ2	RPL	GAPDH	25SrRNA1	TUB	EF1	TIPS-41		Experimental Condition	UBQ1	UBQ2	RPL	GAPDH	25SrRNA1	TUB	EF1	TIPS-41
ML7thLD	30.756	25.8788	26.7333	22.0885	15.4272	28.7383	28.6833	28.6739		ML7thLD	1.97318	1.78359	2.28294	2.12994	2.44558	2.09103	1.97507	2.06887
ML7thLD	31.55	27.0686	26.7447	22.2694	15.4357	28.9207	28.3773	28.7919		ML7thLD	1.97751	1.77949	2.27115	2.13192	2.43939	2.04305	1.9709	2.01391
ML13thLD	35.6439	28.2588	28.2565	28.0445	24.2708	33.1713	38.3114	34.1335		ML13thLD	1.94898	1.97549	2.30715	1.90829	2.09196	2.00576	1.86227	2.06765
ML13thLD	35.7432	27.8353	27.7661	27.2953	24.6584	33.7973	37.9887	34.6503		ML13thLD	1.9514	1.96828	2.22093	1.88072	2.0907	1.92029	1.86894	2.07155
SL7thLD	33.877	22.1167	25.8151	19.9267	16.0881	23.1825	28.6611	30.7014		SL7thLD	2.32288	2.0373	2.07597	2.07551	2.34056	2.1625	1.98619	1.99829
SL7thLD	33.6966	22.051	25.8806	19.9805	16.5224	22.8346	28.7757	29.7034		SL7thLD	1	2.02871	2.08217	2.257	2.35702	2.15095	1.97305	2.08407
SL13thLD	36.6002	27.3152	32.1048	28.6333	24.5325	35.0813	32.9903	34.995		SL13thLD	1.97465	1.98654	2.04294	2.30546	2.36076	1.8965	1.9672	1.95737
SL13thLD	36.0773	27.3261	30.9645	29.5676	24.0134	34.133	32.42	35.7492		SL13thLD	1.9692	2.00521	2.04956	2.05743	2.09701	1.87944	1.9897	1.96033
Overall Standart Deviation	2.03	2.33955	2.18504	3.78922	4.26643	4.58194	3.91342	2.79896		Average	1.88973	1.94558	2.1666	2.09328	2.27787	2.01869	1.94917	2.02775
Abbreviations: ML: Mature leaf, SL: Spinfle Leaf, 7th: 7th timepoint, 13th: 13th timepoint, SD: Short day and LD: Long day.
Cycle Threshold (Ct)
